# Supplementary material for: Artificial Intelligence in Oncology: A 10-Year ClinicalTrials.gov-Based Analysis Across the Cancer Control Continuum
Source: Cancers (Basel). 2025 Nov 1;17(21):3537. doi: 10.3390/cancers17213537 (PMC12607805; doi:10.3390/cancers17213537)
Supplement: Supplementary file 1 [file cancers-17-03537-s001.zip]

Archive with 1 entries (1 files):
- cancers-3961661-supplementary.pdf
